# Supplementary material for: A Systematic Review and Meta-Analysis on Aerobic Fitness Dynamics in Post-COVID-19 Athletes: Implications in the Return-to-Play Performance
Source: Sports (Basel). 2025 Feb 5;13(2):40. doi: 10.3390/sports13020040 (PMC11860767; doi:10.3390/sports13020040)
Supplement: Supplementary file 1 [file sports-13-00040-s001.zip]

Archive with 1 entries (1 files):
- sports-3408346-supplementary.pdf
